# Supplementary material for: Sugar is an endogenous cue for juvenile-to-adult phase transition in plants
Source: eLife. 2013 Mar 26;2:e00269. doi: 10.7554/eLife.00269 (PMC3610343; doi:10.7554/eLife.00269)
Supplement: Supplementary file 1. — (A) MIR156 T-DNA insertion mutants. (B) Oligonucleotide primer sequences. DOI: http://dx.doi.org/10.7554/eLife.00269.016 [file elife-00269-supp1.xlsx]

## Sheet: Parts A
	Supplementary file 1A. MIR156 T-DNA insertion Mutants.
Gene	T-DNA insertion mutant	Code
mir156a	SALK_056809	At2g25095
mir156b	SALK_088205	At4g30972
mir156c	SALK_004679	At4g31877
mir156d	WiscDsLox472E8	At5g10945
mir156e	FLAG_090F02	At5g11977
mir156f	SALK_010944	At5g26147
mir156g	SALK_021422	At2g19425

## Sheet: Parts B
	Supplementary file 1B. Oligonucleotide primer sequences.
Gene	Sequence (5’-3’)	Purpose
miR156	GCGGCGGTGACAGAAGAGAGT	qPCR
miR156	GTGCAGGGTCCGAGGT	qPCR
MIR156A	GTTAAAACTCAGATCTAACACAAAG	qPCR
MIR156A	GAGAACGAAGACAGGCCAAAG	qPCR
MIR156B	GAAGAGGGAGAGATGGTGATTG	qPCR
MIR156B	AGAGGTCAAGCAGGCAGAGA	qPCR
MIR156C	ACTCCAACACCTTCAAAGTCTGC	qPCR
MIR156C	GAGAGAGAAAGTGAGAGATGGGAAC	qPCR
MIR156D	TCTGGACTAATTGGAATTTCCTATC	qPCR
MIR156D	ACAAAACTTTTATACAACTTCCCCT	qPCR
MIR156E	GGTCTAGAGTCTTGTTCTTAATCCCC	qPCR
MIR156E	CCTAATTACCTTTCACACTCTACGC	qPCR
MIR156F	CACAGCCAATGAGCCAAAGATA	qPCR
MIR156F	CCCTAGCCACTTTAAACTCAATGAAT	qPCR
MIR156G	GGGACCGAGGCTAATATAACATCAA	qPCR
MIR156G	ATGCTAGAAAAAGAGCCATGTGTGC	qPCR
MIR156H	AGCACAACCTGGGATTAGCAAA	qPCR
MIR156H	AACATACGCTCATGACACGATCA	qPCR
HXK1	AAGATTGTTGGGAGCAAGATTAAGG	qPCR
HXK1	ATACCATAGATTCCAGCAGCAGA	qPCR
MIR159A	GGTCTTTACAGTTTGCTTATG	qPCR
MIR159A	AGAAGGTGAAAGAAGATGTAG	qPCR
MIR159B	TAGGTTAGATGCATGTAACTG	qPCR
MIR159B	GATAGGGATGGAGAGATGAAG	qPCR
MIR165A	CCCGGGCATCATTCCCTCATCATAACACC	qPCR
MIR165A	CCCGGGAACAAAAAAAAATGTAACAATAAATGG	qPCR
MIR156A	CGCGCTTCACTTAAAATTACG	Genotyping
MIR156A	AAAGAGATCAGCACCGGAATC	Genotyping
MIR156C	TTCAAAAGTGTTTGGACCAGC	Genotyping
MIR156C	TTACCACTCCCATCGTGAAAG	Genotyping
